# Supplementary material for: Building capacity for Public Health 3.0: introducing implementation science into an MPH curriculum
Source: Implement Sci. 2019 Feb 28;14:18. doi: 10.1186/s13012-019-0866-6 (PMC6396520; doi:10.1186/s13012-019-0866-6)
Supplement: Supplementary file 2 — Summary of Academic Implementation Science Training Programs. (XLSX 13 kb) [file 13012_2019_866_MOESM2_ESM.xlsx]

## Sheet: Sheet1
Additional file 2: Summary of Academic Implementation Science Training Programs
INSTITUTIONAL HOST Program Name	US Based? (Y/N)	Offered by a school of public health? (Y/N)	Primary target Master's-level students? (Y/N)	Comments and program details (from website, publications, or other publicly available information)
Trinity College School of Medicine, Dublin Department of Public Health and Primary Care Postgraduate Certificate in Implementation Science	NO			Hybrid http://medicine.tcd.ie/public_health_primary_care/postgraduate/cis/index.php *Offered by Dept. of Public Health within School of Medicine. Comment: "aimed at the broad range of professionals working in health, social care, and education who have responsibility for implementation of policies, programmes, or projects"; enrollees "must be graduates in a health or social care-related disciplin…
University of Melbourne, Australia Advanced Social Work Program Specialist Certificate in Implementation Science	NO			Online https://online.unimelb.edu.au/medicine-and-public-health/social-work/specialist-certificate-in-implementation-science Comment: Designed for professionals working in health, education, and social welfare who contribute to the implementation of policies, programs or projects, and who would like to improve the delivery of human services. Includes two implementation science courses, theory and…
King's College London, England Master of Science, Implementation & Improvement Science	NO			Residential (one year full-time, two years part-time) https://www.kcl.ac.uk/study/postgraduate/taught-courses/implementation-and-improvement-science-msc.aspx Comment: "course content is suitable for people at the start of their career as well as people who have been working in, or using health services for a longer period of time." Includes one implementation science course, multiple electives.
University of Heidelberg, Germany Medical Faculty Master of Science, Health Services Research and Implementation Science	NO			Residential https://www.klinikum.uni-heidelberg.de/Master-of-Science-in-Health-Services-Research-and-Implementation-Science.138854.0.html?&L=1 Comment: Per Ullrich et al. 2017, specifically targets students with undergraduate degrees in the health sciences. Program focuses on healthcare delivery in all routine care settings.
University of Alberta, Edmonton, Canada Knowledge Utilization Studies Program PhD, Knowledge Translation, Health Services Research, and Implementation Science	NO			Residential http://www.kusp.ualberta.ca/en/About.aspx Comment: Faculty member supports doctoral students with interest in "knowledge translation, health services research, and improvement science in the context of aging."
Indiana University School of Medicine Center for Health Innovation & Implementation Science Graduate Certificate in Health Innovation and Implementation Science	YES	NO		Hybrid http://www.hii.iu.edu/implementation-science Comment: "prepares health care clinicians and administrators to become change agents in the healthcare system"
University of California, San Francisco Training in Clinical Research Program Certificate in Implementation Science	YES	NO		Online http://ticr.ucsf.edu/courses/implementation_research.html Comment: Curriculum favors enrollees with prior master's or higher degree in public health, clinical research, or epidemiology.
University of California, San Francisco Training in Clinical Research Program Master’s Degree, Program in Clinical Research, Implementation Science Track	YES	NO		Residential http://ticr.ucsf.edu/courses/implementation_research.html Comment: Intended for "physicians and those holding other clinical doctorates who hope to pursue full-time independent research careers or delivery system/quality improvement careers."
George Washington University School of Medicine & Health Sciences PhD, Translational Health Sciences [PhD]	YES	NO		Hybrid https://smhs.gwu.edu/translational-health-sciences/ Comment: Requires master's degree.
University of Nevada, Las Vegas School of Community Health Sciences Certificate in Global Health and Implementation Science	YES	YES	NO	Online https://www.unlv.edu/news-story/school-community-health-sciences-introduces-three-new-certificate-programs Comment: Enrollees "will have advanced degrees in any discipline and [] professional experience in delivering health care, developing programs, developing programs and infrastructure to promote health and well-being, and working on strategies to eliminate disparities." Heavy research …
John Hopkins University Bloomberg School of Public Health Doctor of Public Health with Concentration in Implementation Science [DrPH]	YES	YES	NO	Online (primarily) http://www.jhsph.edu/academics/degree-programs/doctoral-programs/doctor-of-public-health/implementation-science.html Comment: "primarily online (part-time, for working professionals)" and "designed for the student who already has an MPH or equivalent degree and who intends to pursue a leadership position as a public health professional."
Univ. of North Carolina at Chapel Hill Gillings School of Global Public Health PhD, Health Policy & Management with Organization & Implementation Science minor [PhD]	YES	YES	NO	Residential http://sph.unc.edu/hpm/hpm-degrees-and-certificates/hpm-doctor-of-philosophy-phd-residential/ - organization Comment: The Organization and Implementation Science minor "equips doctoral students with the knowledge and skills to conduct implementation research, while preserving their marketability for faculty positions in health care organization and management."
University of Washington Department of Global Health PhD, Global Health with Metrics & Implementation Science emphasis	YES	YES*	NO	Residential https://globalhealth.washington.edu/education-training/phd-gh Comment: Prepares students for careers in "academia, international organizations, ministries of health, foundation, or the private sector." *Program is offered jointly with the School of Medicine.
