# Supplementary material for: Building capacity for Public Health 3.0: introducing implementation science into an MPH curriculum
Source: Implement Sci. 2019 Feb 28;14:18. doi: 10.1186/s13012-019-0866-6 (PMC6396520; doi:10.1186/s13012-019-0866-6)
Supplement: Supplementary file 3 — Alignment of four courses with D&I competencies. (Padek, 2015) (XLSX 14 kb) [file 13012_2019_866_MOESM3_ESM.xlsx]

## Sheet: Sheet1
Additional file 3: Alignment of four courses with D&I competencies (Padek, 2015)
Section A: Definition, Background, and Rationale			Systems	Implementation	Improvement	Evaluation
A1	Define and communicate D&I research terminology.	B*		X
A2	Define what is and what is not D&I research.	B		X
A3	Differentiate between D&I research and other related areas, such as efficacy research and effectiveness research.	B		X
A4	Identify the potential impact of disseminating, implementing, and sustaining effective interventions.	B				X
A5	Describe the range of expertise needed to conduct D&I research (e.g., mixed method experience, economic, organizational, policy, clinical).	B				X
A6	Determine which evidence-based interventions are worth disseminating and implementing.	I
A7	Assess, describe, and quantify (where possible) the context for effective D&I (setting characteristics, culture, capacity, and readiness).	I		X
A8	Identify existing gaps in D&I research.	I
A9	Identify the potential impact of scaling down (aka de-implementing) an ineffective but often used intervention.	I
A10	Formulate methods to address barriers of D&I research.	I
Section B: Theory and Approaches			Systems	Implementation	Improvement	Evaluation
B1	Describe a range of D&I strategies, models, and frameworks.	B		X
B2	Identify appropriate conceptual models, frameworks, or program logic for D&I change.	I		X		X
B3	Identify core elements (effective ingredients) of effective interventions, and recognize risks of making modifications to these.	I		X
B4	Describe a process for designing for dissemination (planning for adoption, implementation, and sustainability during the intervention development stage).	I	X
B5	Describe the relationships between various organizational dimensions (e.g., climate, culture) and D&I research.	I		X
B6	Explain how knowledge from disciplines outside of health (e.g., business, marketing, and engineering) can help inform further transdisciplinary efforts in D&I research.	I	X		X
B7	Identify and articulate the interplay between policy and organizational processes in D&I.	I
Section C: Design & Analysis			Systems	Implementation	Improvement	Evaluation
C1	Describe the core components of external validity and their relevance to D&I research.	B				X
C2	Identify common D&I measures and analytic strategies relevant for your research question(s).	B		X
C3	Identify and measure outcomes that matter to stakeholders, adopters, and implementers.	I				X
C4	Describe the application and integration of mixed-method (quantitative and qualitative) approaches in D&I research.	I				X
C5	Apply common D&I measures and analytic strategies relevant for your research question(s) within your model/framework.	I		X
C6	Identify possible methods to address external validity in study design reporting and implementation.	I				X
C7	List the potential roles of mediators and moderators in a D&I study.	I
C8	Identify and articulate the trade-offs between a variety of different study designs for D&I research.	I			X
C9	Describe how to frame and analyze the context of D&I as a complex system with interacting parts.	I	X
C10	Effectively integrate the concepts of sustainability/sustainment and the rationale behind them in D&I study design.	I			X
C11	Describe gaps in D&I measurement and critically evaluate how to fill them.	A
C12	Effectively explain and incorporate concepts of de-adoption and de-implementation into D&I study design.	A
C13	Incorporate methods of economic evaluation (e.g., implementation costs, cost-effectiveness) in D&I study design.	A
C14	Evaluate and refine innovative scale-up and spread methods (e.g., technical assistance, interactive systems, novel incentives, and “pull” strategies).	A
Section D: Practice-Based Considerations			Systems	Implementation	Improvement	Evaluation
D1	Describe the importance of incorporating the perspectives of different stakeholder groups (e.g., patient/family, employers, payers, healthcare settings, public organizations, community, and policy makers).	B	X	X	X	X
D2	Describe the concept and measurement of fidelity.	B		X
D3	Articulate the strengths and weaknesses of participatory research in D&I research.	B	X			X
D4	Determine when engagement in participatory research is appropriate with D&I research.	I	X			X
D5	Describe the appropriate process for eliciting input from community-based practitioners for adapting an intervention.	I	X
D6	Identify and apply techniques for stakeholder analysis and engagement when implementing evidence-based practices.	I			X
D7	Identify a process for adapting an intervention and how the process is relevant to D&I research.	I		X
D8	Explain how to maintain fidelity of original interventions during the adaption process.	I		X
D9	Identify sites to participate in D&I studies, and negotiate or provide incentives to secure their involvement.	I
D10	Identify and develop sustainable partnerships for D&I research.	I
D11	Describe how to measure successful partnerships for D&I research.	I
D12	Use evidence to evaluate and adapt D&I strategies for specific populations, settings, contexts, resources, and/or capacities.	A
*: B = Beginner, I = Intermediate, A = Advanced
